# Supplementary material for: Factors Predicting Post-Traumatic Positive and Negative Psychological Changes Experienced by Nurses during a Pandemic COVID-19: A Cross-Sectional Study
Source: Int J Environ Res Public Health. 2022 Jun 9;19(12):7073. doi: 10.3390/ijerph19127073 (PMC9223076; doi:10.3390/ijerph19127073)
Supplement: Supplementary file 1 [file ijerph-19-07073-s001.zip]

Archive with 1 entries (1 files):
- ijerph-1717240-supplementary.pdf
